# Supplementary material for: Photosynthesis limitations in cacao leaves under different agroforestry systems in the Colombian Amazon
Source: PLoS One. 2018 Nov 1;13(11):e0206149. doi: 10.1371/journal.pone.0206149 (PMC6211662; doi:10.1371/journal.pone.0206149)
Supplement: S1 File — (TXT) [file pone.0206149.s001.txt]

Ci	Photo	Tleaf	PARi
113.00	3.07	34.00	400.00
121.00	3.07	34.00	401.00
124.00	3.07	34.00	400.00
75.00	2.24	34.00	401.00
80.00	2.23	33.90	400.00
83.00	2.33	33.90	401.00
62.00	1.61	33.60	400.00
63.00	1.71	33.60	400.00
67.00	1.71	33.60	401.00
57.00	1.37	33.60	400.00
58.00	1.37	33.50	400.00
58.00	1.48	33.50	400.00
34.00	0.87	33.30	400.00
45.00	0.47	33.30	401.00
44.00	0.47	33.30	400.00
15.00	-0.56	33.20	400.00
15.00	-0.56	33.20	400.00
15.00	-0.56	33.20	400.00
0.00	-1.24	33.10	400.00
0.00	-1.24	33.20	400.00
0.00	-1.24	33.10	400.00
173.00	5.61	33.40	400.00
171.00	5.61	33.40	400.00
173.00	5.41	33.50	400.00
192.00	5.77	33.60	400.00
194.00	5.67	33.60	401.00
193.00	5.77	33.60	400.00
175.00	7.03	33.70	400.00
177.00	6.93	33.70	401.00
185.00	6.83	33.70	401.00
247.00	7.70	33.60	400.00
234.00	7.60	33.60	400.00
228.00	7.50	33.60	400.00
308.00	8.47	33.50	400.00
313.00	8.47	33.50	400.00
326.00	8.47	33.50	400.00
257.00	8.84	33.50	400.00
337.00	8.64	33.50	400.00
366.00	8.84	33.50	400.00
335.00	9.94	33.80	400.00
402.00	10.04	33.70	401.00
391.00	10.04	33.80	400.00
571.00	10.64	33.70	400.00
512.00	10.44	33.70	400.00
