# Supplementary material for: Photosynthesis limitations in cacao leaves under different agroforestry systems in the Colombian Amazon
Source: PLoS One. 2018 Nov 1;13(11):e0206149. doi: 10.1371/journal.pone.0206149 (PMC6211662; doi:10.1371/journal.pone.0206149)
Supplement: S4 File — (TXT) [file pone.0206149.s004.txt]

Plot	PARi	A
Lpar	50.00	-2.40
Lpar	51.00	-1.80
Lpar	51.00	-1.70
Lpar	50.00	-1.40
Lpar	51.00	-1.20
Lpar	50.00	-1.20
Lpar	100.00	-1.00
Lpar	101.00	-0.90
Lpar	50.00	-0.90
Lpar	100.00	-0.60
Lpar	100.00	-0.50
Lpar	100.00	-0.40
Lpar	100.00	-0.20
Lpar	251.00	0.70
Lpar	250.00	0.90
Lpar	250.00	1.00
Lpar	250.00	1.10
Lpar	251.00	1.20
Lpar	250.00	1.40
Lpar	1000.00	1.80
Lpar	500.00	2.20
Lpar	1001.00	2.20
Lpar	1000.00	2.30
Lpar	500.00	2.30
Lpar	500.00	2.40
Lpar	500.00	2.40
Lpar	500.00	2.40
Lpar	500.00	2.50
Lpar	500.00	2.60
Lpar	500.00	2.80
Lpar	1400.00	2.80
Lpar	500.00	2.90
Lpar	1400.00	2.90
Lpar	1400.00	2.90
Lpar	1999.00	2.90
Lpar	1000.00	3.00
Lpar	1001.00	3.00
Lpar	1000.00	3.10
Lpar	1000.00	3.20
Lpar	2001.00	3.20
Lpar	1400.00	3.30
Lpar	1400.00	3.30
Lpar	1400.00	3.30
Lpar	2001.00	3.40
Lpar	1700.00	3.40
Lpar	1700.00	3.40
Lpar	1000.00	3.50
Lpar	1700.00	3.50
Lpar	1000.00	3.70
Lpar	1400.00	4.70
Lpar	1400.00	4.70
Mpar	3.00	-0.90
Mpar	2.00	-0.80
Mpar	2.00	-0.70
Mpar	2.00	-0.60
Mpar	3.00	-0.60
Mpar	2.00	-0.60
Mpar	2.00	-0.50
Mpar	3.00	-0.50
Mpar	2.00	-0.50
Mpar	3.00	-0.40
Mpar	2.00	-0.40
Mpar	2.00	-0.30
Mpar	25.00	-0.20
Mpar	25.00	-0.10
Mpar	25.00	-0.10
Mpar	51.00	-0.10
Mpar	2.00	0.00
Mpar	2.00	0.00
Mpar	25.00	0.00
Mpar	25.00	0.00
Mpar	100.00	0.00
Mpar	2.00	0.00
Mpar	25.00	0.00
Mpar	50.00	0.10
Mpar	50.00	0.10
Mpar	100.00	0.20
Mpar	2.00	0.20
Mpar	100.00	0.20
Mpar	25.00	0.20
Mpar	50.00	0.30
Mpar	100.00	0.30
Mpar	50.00	0.30
Mpar	101.00	0.30
Mpar	49.00	0.40
Mpar	51.00	0.40
Mpar	51.00	0.40
Mpar	100.00	0.40
Mpar	25.00	0.40
Mpar	100.00	0.40
Mpar	2.00	0.40
Mpar	2.00	0.40
Mpar	50.00	0.50
Mpar	100.00	0.50
Mpar	50.00	0.50
Mpar	51.00	0.60
Mpar	49.00	0.70
Mpar	101.00	0.70
Mpar	49.00	0.70
Mpar	100.00	0.70
Mpar	51.00	0.70
Mpar	25.00	0.70
Mpar	100.00	0.80
Mpar	50.00	0.90
Mpar	100.00	0.90
Mpar	50.00	0.90
Mpar	101.00	1.00
Mpar	50.00	1.00
Mpar	50.00	1.00
Mpar	50.00	1.00
Mpar	100.00	1.10
Mpar	100.00	1.20
Mpar	50.00	1.20
Mpar	50.00	1.30
Mpar	100.00	1.30
Mpar	100.00	1.40
Mpar	100.00	1.40
Mpar	100.00	1.40
Mpar	101.00	1.50
Mpar	250.00	2.60
Mpar	250.00	2.70
Mpar	250.00	2.90
Mpar	250.00	3.00
Mpar	250.00	3.00
Mpar	250.00	3.10
Mpar	250.00	3.40
Mpar	250.00	3.50
Mpar	250.00	3.70
Mpar	501.00	3.90
Mpar	500.00	3.90
Mpar	500.00	4.10
Mpar	501.00	4.10
Mpar	500.00	4.20
Mpar	500.00	4.40
Mpar	500.00	4.50
Mpar	1400.00	4.50
Mpar	1000.00	4.60
Mpar	500.00	4.60
Mpar	1400.00	4.60
Mpar	500.00	4.60
Mpar	1401.00	4.60
Mpar	2000.00	4.60
Mpar	500.00	4.60
Mpar	500.00	4.60
Mpar	501.00	4.60
Mpar	500.00	4.70
Mpar	501.00	4.70
Mpar	500.00	4.70
Mpar	1000.00	4.70
Mpar	2001.00	4.90
Mpar	1000.00	4.90
Mpar	1000.00	4.90
Mpar	1700.00	5.00
Mpar	2001.00	5.00
Mpar	1700.00	5.00
Mpar	1000.00	5.10
Mpar	1700.00	5.10
Mpar	1000.00	5.10
Mpar	1400.00	5.20
Mpar	1400.00	5.20
Mpar	500.00	5.20
Mpar	1401.00	5.30
Mpar	500.00	5.30
Mpar	999.00	5.50
Mpar	700.00	5.50
Mpar	501.00	5.60
Mpar	501.00	5.70
Mpar	700.00	5.70
Mpar	1000.00	5.70
Mpar	1401.00	5.70
Mpar	1400.00	5.80
Mpar	500.00	5.80
Mpar	501.00	5.80
Mpar	700.00	5.80
Mpar	1400.00	5.90
Mpar	1401.00	5.90
Mpar	1000.00	5.90
Mpar	1001.00	6.00
Mpar	1401.00	6.00
Mpar	1400.00	6.00
Mpar	1001.00	6.10
Mpar	1001.00	6.20
Mpar	2001.00	6.20
Mpar	2001.00	6.20
Mpar	1700.00	6.20
Mpar	1000.00	6.20
Mpar	1000.00	6.30
Mpar	1700.00	6.30
Mpar	2001.00	6.30
Mpar	1700.00	6.40
Mpar	999.00	6.50
Mpar	1701.00	6.60
Mpar	1700.00	6.60
Mpar	1699.00	6.70
Mpar	1700.00	6.70
Mpar	1701.00	6.70
Mpar	1700.00	6.80
Hpar	2.00	-0.50
Hpar	1.00	-0.40
Hpar	2.00	-0.40
Hpar	1.00	-0.40
Hpar	1.00	-0.40
Hpar	1.00	-0.30
Hpar	2.00	-0.30
Hpar	1.00	-0.30
Hpar	1.00	-0.30
Hpar	1.00	-0.20
Hpar	2.00	-0.20
Hpar	1.00	-0.10
Hpar	25.00	-0.10
Hpar	3.00	0.00
Hpar	1.00	0.00
Hpar	2.00	0.00
Hpar	1.00	0.00
Hpar	25.00	0.00
Hpar	1.00	0.00
Hpar	26.00	0.00
Hpar	1.00	0.00
Hpar	25.00	0.00
Hpar	1.00	0.00
Hpar	1.00	0.10
Hpar	25.00	0.10
Hpar	25.00	0.10
Hpar	1.00	0.10
Hpar	25.00	0.10
Hpar	2.00	0.20
Hpar	25.00	0.20
Hpar	25.00	0.30
Hpar	50.00	0.60
Hpar	50.00	0.60
Hpar	50.00	0.60
Hpar	49.00	0.80
Hpar	50.00	0.80
Hpar	51.00	0.90
Hpar	51.00	1.20
Hpar	101.00	1.50
Hpar	100.00	1.50
Hpar	100.00	1.60
Hpar	100.00	1.60
Hpar	101.00	1.70
Hpar	250.00	2.50
Hpar	250.00	2.60
Hpar	250.00	2.60
Hpar	250.00	2.70
Hpar	250.00	3.00
Hpar	250.00	3.10
Hpar	500.00	5.50
Hpar	501.00	5.50
Hpar	500.00	5.70
Hpar	501.00	5.80
Hpar	500.00	6.20
Hpar	500.00	6.40
Hpar	499.00	6.60
Hpar	500.00	6.60
Hpar	500.00	6.70
Hpar	500.00	6.70
Hpar	501.00	6.70
Hpar	500.00	6.80
Hpar	999.00	6.80
Hpar	501.00	6.90
Hpar	1002.00	7.00
Hpar	500.00	7.00
Hpar	500.00	7.00
Hpar	500.00	7.00
Hpar	500.00	7.00
Hpar	500.00	7.00
Hpar	1001.00	7.10
Hpar	500.00	7.10
Hpar	499.00	7.10
Hpar	500.00	7.10
Hpar	500.00	7.20
Hpar	501.00	7.20
Hpar	1401.00	7.20
Hpar	501.00	7.20
Hpar	1400.00	7.20
Hpar	500.00	7.30
Hpar	1001.00	7.30
Hpar	1400.00	7.40
Hpar	1700.00	7.40
Hpar	501.00	7.40
Hpar	1700.00	7.40
Hpar	1000.00	7.40
Hpar	1700.00	7.60
Hpar	501.00	7.60
Hpar	1401.00	7.60
Hpar	1000.00	7.60
Hpar	1000.00	7.70
Hpar	1001.00	7.70
Hpar	2001.00	7.70
Hpar	1401.00	7.70
Hpar	1700.00	7.70
Hpar	2000.00	7.70
Hpar	1000.00	7.70
Hpar	2000.00	7.70
Hpar	2001.00	7.80
Hpar	1400.00	7.80
Hpar	2000.00	7.80
Hpar	1000.00	7.80
Hpar	2000.00	7.80
Hpar	1701.00	7.90
Hpar	1000.00	7.90
Hpar	1700.00	7.90
Hpar	1400.00	7.90
Hpar	1400.00	8.00
Hpar	1000.00	8.00
Hpar	1000.00	8.20
Hpar	1400.00	8.20
Hpar	1001.00	8.40
Hpar	1000.00	8.40
Hpar	1700.00	8.50
Hpar	1700.00	8.60
Hpar	1700.00	8.60
Hpar	1701.00	8.70
Hpar	1701.00	8.70
Hpar	1700.00	8.90
