# Supplementary material for: Photosynthesis limitations in cacao leaves under different agroforestry systems in the Colombian Amazon
Source: PLoS One. 2018 Nov 1;13(11):e0206149. doi: 10.1371/journal.pone.0206149 (PMC6211662; doi:10.1371/journal.pone.0206149)
Supplement: S5 File — (TXT) [file pone.0206149.s005.txt]

Plots	PAR	ETR	phiPSII	NPQ	qL
Hpar	1400	69.384	0.118	1.287	0.295
Hpar	1400	69.972	0.119	1.304	0.300
Hpar	2	0.822	0.489	0.006	0.932
Hpar	2	0.897	0.427	0.115	0.803
Hpar	25	0.857	0.408	0.220	0.813
Hpar	25	5.124	0.488	0.026	0.949
Hpar	25	4.532	0.415	0.254	0.863
Hpar	50	4.347	0.414	0.301	0.891
Hpar	50	10.080	0.480	0.016	0.910
Hpar	50	9.168	0.428	0.244	0.901
Hpar	100	8.954	0.418	0.301	0.907
Hpar	100	19.386	0.457	0.037	0.844
Hpar	100	17.850	0.425	0.259	0.902
Hpar	250	18.144	0.432	0.244	0.916
Hpar	250	35.700	0.340	0.447	0.720
Hpar	250	38.220	0.364	0.488	0.823
Hpar	500	53.130	0.253	0.968	0.646
Hpar	500	46.410	0.221	1.019	0.554
Hpar	1000	59.220	0.141	1.304	0.365
Hpar	1000	61.320	0.146	1.270	0.376
Hpar	1400	63.000	0.150	1.221	0.380
Hpar	1400	66.491	0.113	1.338	0.288
Hpar	1700	64.680	0.110	1.287	0.275
Hpar	1700	62.832	0.088	1.287	0.214
Hpar	1700	67.830	0.095	1.270	0.230
Hpar	2000	72.114	0.101	1.254	0.246
Hpar	2000	62.160	0.074	1.304	0.178
Hpar	2000	78.960	0.094	1.254	0.227
Hpar	500	50.820	0.121	1.356	0.315
Hpar	500	44.188	0.210	1.175	0.559
Hpar	500	44.940	0.214	1.145	0.565
Hpar	50	9.597	0.457	0.076	0.876
Hpar	50	8.673	0.413	0.285	0.876
Hpar	2	8.311	0.388	0.388	0.854
Hpar	2	1.044	0.497	-0.010	0.947
Hpar	2	1.061	0.421	0.148	0.807
Lpar	2	0.636	0.757	0.182	0.911
Lpar	2	0.844	0.670	0.262	0.633
Lpar	25	0.793	0.629	0.345	0.564
Lpar	25	7.775	0.712	0.270	0.776
Lpar	25	6.773	0.645	0.415	0.634
Lpar	50	6.594	0.628	0.504	0.628
Lpar	50	14.694	0.686	0.312	0.709
Lpar	50	12.957	0.617	0.488	0.592
Lpar	100	12.895	0.602	0.576	0.590
Lpar	100	25.956	0.618	0.365	0.545
Lpar	100	24.822	0.591	0.571	0.560
Lpar	250	24.654	0.587	0.632	0.572
Lpar	250	42.420	0.404	1.863	0.478
Lpar	250	46.935	0.447	1.789	0.558
Lpar	500	48.002	0.459	1.675	0.561
Lpar	500	61.653	0.293	2.722	0.381
Lpar	500	60.900	0.290	2.737	0.377
Lpar	1000	63.420	0.302	2.694	0.395
Lpar	1000	80.640	0.192	2.996	0.234
Lpar	1000	81.060	0.193	3.012	0.237
Lpar	1400	84.925	0.202	2.964	0.249
Lpar	1400	81.202	0.138	3.079	0.161
Lpar	1400	79.968	0.136	3.045	0.158
Lpar	1700	85.260	0.145	3.045	0.169
Lpar	1700	83.587	0.117	3.096	0.134
Lpar	2000	81.444	0.114	3.131	0.131
Lpar	2000	74.760	0.089	3.166	0.101
Lpar	2000	75.600	0.090	3.184	0.102
Lpar	1000	68.006	0.081	3.166	0.091
Lpar	1000	79.039	0.188	3.096	0.235
Lpar	1000	80.640	0.192	3.079	0.239
Lpar	500	74.910	0.356	2.138	0.428
Lpar	500	76.593	0.364	2.179	0.449
Lpar	50	13.794	0.644	0.600	0.714
Lpar	50	12.831	0.599	0.745	0.644
Lpar	2	12.809	0.598	0.703	0.626
Lpar	2	0.874	0.694	0.360	0.764
Lpar	2	0.963	0.573	0.513	0.503
Mpar	2	0.930	0.738	0.189	0.923
Mpar	2	0.833	0.661	0.266	0.682
Mpar	25	0.789	0.626	0.344	0.621
Mpar	25	7.224	0.688	0.271	0.775
Mpar	25	6.989	0.640	0.373	0.673
Mpar	50	6.594	0.628	0.430	0.666
Mpar	50	14.175	0.675	0.305	0.746
Mpar	50	12.999	0.619	0.445	0.649
Mpar	100	13.002	0.607	0.525	0.649
Mpar	100	26.376	0.628	0.330	0.621
Mpar	100	24.570	0.585	0.556	0.606
Mpar	250	24.402	0.581	0.646	0.629
Mpar	250	50.075	0.475	1.142	0.535
Mpar	250	53.865	0.513	0.857	0.540
Mpar	500	54.810	0.522	0.966	0.593
Mpar	500	66.150	0.315	2.212	0.408
Mpar	500	69.720	0.332	2.148	0.432
Mpar	1000	70.140	0.334	2.137	0.435
Mpar	1000	71.820	0.171	2.908	0.222
Mpar	1000	71.820	0.171	2.908	0.222
Mpar	1400	72.240	0.172	2.925	0.224
Mpar	1400	75.264	0.128	2.991	0.161
Mpar	1400	77.616	0.132	2.991	0.167
Mpar	1700	77.028	0.131	2.975	0.166
Mpar	1700	70.686	0.099	3.043	0.123
Mpar	1700	74.256	0.104	3.061	0.130
Mpar	2000	79.800	0.095	3.061	0.118
Mpar	2000	80.640	0.096	3.078	0.119
Mpar	1000	84.000	0.100	3.061	0.124
Mpar	1000	74.760	0.178	3.078	0.244
Mpar	1000	76.440	0.182	3.061	0.249
Mpar	500	79.800	0.190	3.061	0.264
Mpar	500	68.597	0.326	2.148	0.419
Mpar	500	70.419	0.336	2.212	0.448
Mpar	50	12.957	0.617	0.657	0.736
Mpar	50	12.488	0.583	0.760	0.681
Mpar	2	12.209	0.570	0.783	0.653
Mpar	2	0.876	0.695	0.352	0.848
Mpar	2	0.956	0.569	0.513	0.552
